# Supplementary material for: Diagnostic Performance of Multi-Detector Computed Tomography Arthrography and 3-Tesla Magnetic Resonance Imaging to Diagnose Experimentally Created Articular Cartilage Lesions in Equine Cadaver Stifles
Source: Animals (Basel). 2023 Jul 14;13(14):2304. doi: 10.3390/ani13142304 (PMC10376593; doi:10.3390/ani13142304)
Supplement: Supplementary file 1 [file animals-13-02304-s001.zip]

Archive with 1 entries (1 files):
- animals-2427689-supplementary.pdf
